# Supplementary material for: Genetic Variants Associated with Drug Resistance of Cytomegalovirus in Hematopoietic Cell Transplantation Recipients
Source: Viruses. 2023 May 30;15(6):1286. doi: 10.3390/v15061286 (PMC10305717; doi:10.3390/v15061286)
Supplement: Supplementary file 1 [file viruses-15-01286-s001.zip]

Archive with 1 entries (1 files):
- viruses-2401615-supplementary.pdf
